# Supplementary material for: Overexpression of ERAP2N in Human Trophoblast Cells Promotes Cell Death
Source: Int J Mol Sci. 2021 Aug 10;22(16):8585. doi: 10.3390/ijms22168585 (PMC8395336; doi:10.3390/ijms22168585)
Supplement: Supplementary file 1 [file ijms-22-08585-s001.zip]

Archive with 2 entries (2 files):
- Manuscript Supplemental Tables/Supplemental Table 2 (only).pdf
- Manuscript Supplemental Tables/Supplementary Table 1 (only).pdf
